# Supplementary material for: Support, networks, and relationships: Findings from a mixed-methods evaluation of a mentorship programme for early career women researchers in sexual and reproductive health and rights
Source: PLoS One. 2023 Dec 19;18(12):e0295577. doi: 10.1371/journal.pone.0295577 (PMC10729955; doi:10.1371/journal.pone.0295577)
Supplement: S1 Data — (XLSX) [file pone.0295577.s001.xlsx]

## Sheet: Evaluation of the pilot HRP All
Response ID	I participated in this programme as a:	What age group do you fall under?	What is your highest attained academic qualification?	What is your current job title?	What is your occupation?	What are your total years of research experience?	Total years since completing your highest academic/research degree	What is your current country of residence?	Have you had mentors/mentees before?	How did you find out about this programme?	Why did you decide to apply to the programme?	Did you participate in the training offered by HRP and the consultants at AO (Oona and Clare)? These were held on January 26th-27th for mentors and January 28th for mentees.	Was the training sufficient to understand the basic concepts behind mentorship?	What did you learn during this training session? Please select all that apply [What mentorship is ]	What did you learn during this training session? Please select all that apply [How to be an effective mentor/mentee ]	What did you learn during this training session? Please select all that apply [Useful tools for mentorship ]	What did you learn during this training session? Please select all that apply [How to structure mentor-mentee meetings ]	What did you learn during this training session? Please select all that apply [Difference between mentorship and supervision]	What did you learn during this training session? Please select all that apply [Benefits of a solution-focused approach ]	Was the content of the training useful during the course of the mentorship you received/provided?	Before taking part in this HRP Alliance program, had you ever participated in any mentorship programme?	Did you participate in the mentor/mentee circles? (These were regular meetings held with Oona and/or Clare and other mentors/mentees)	How many of these meetings did you take part in?	Why did not you participate in all meetings?	Were the circles you attended useful?	Rank the following aspects of participating in these circles according to usefulness, with the top option being the most useful, and the bottom option being the least useful. [Rank 1]	Rank the following aspects of participating in these circles according to usefulness, with the top option being the most useful, and the bottom option being the least useful. [Rank 2]	Rank the following aspects of participating in these circles according to usefulness, with the top option being the most useful, and the bottom option being the least useful. [Rank 3]	Rank the following aspects of participating in these circles according to usefulness, with the top option being the most useful, and the bottom option being the least useful. [Rank 4]	Rank the following aspects of participating in these circles according to usefulness, with the top option being the most useful, and the bottom option being the least useful. [Rank 5]	How well do you think you matched with your mentor/mentee?	In what ways were you and your mentee/mentor a good match?	In what ways are you and your mentor/mentee not a good match?	What would have made for a perfect match?	Would you have preferred to choose your mentor/mentee yourself?	How would you have done this?	How often did you meet with your mentor/mentee?	How often did you meet with your mentor/mentee? [Comment]	How did you decide on frequency of meetings?	Did you feel the meetings were frequent enough?	What topics did you discuss the most during the meetings with your mentor/mentee? [Research technical skills]	What topics did you discuss the most during the meetings with your mentor/mentee? [Professional development]	What topics did you discuss the most during the meetings with your mentor/mentee? [Research production (e.g., publishing papers), networking, personal life)]	What topics did you discuss the most during the meetings with your mentor/mentee? [Networking]	What topics did you discuss the most during the meetings with your mentor/mentee? [Personal life]	What topics did you discuss the most during the meetings with your mentor/mentee? [Work-life prioritization]	What topics did you discuss the most during the meetings with your mentor/mentee? [Power dynamics at institution/workplace]	What topics did you discuss the most during the meetings with your mentor/mentee? [Other]	What topics would you have liked to cover but did not? [Research technical skills]
1	1	7	2	1	88	25	88	10	1	7	I want to have more experience of mentoring and have more collaboration with other research institutes.	1	1	0	1	0	1	1	1	5	1	1	4	88	1	2	1	5	99	99	5	sharing experiences and get yo know each other.		Good training and choose appropriate mentor/ mentee	1	Choose a mentor/ mentee from oversea Institutes already have collaboration	4		1	0	1	0	1	0	1	0	1		0
2	2	6	1	88	4	88	12	6	1	4	I wanted a more formal mentorship programme and not just a mentoring agreement.	1	1	1	1	1	1	1	1	5	1	1	4	88	1	4	3	1	5	2	5	Same values and principles same work interests		the match was perfect	0		4	we met as needed and touched in every month via WhatsApp. this was in the middle of the national lockdown	1	1	1	1	1	1	1	1	1		0
3	1	4	2	2	88	15	88	9	1	4	Good previous experiences with WHO/HRP Want to pay forward good mentoring I had from female mentees Possible opportunities for networking and collaboration	1	1	1	0	1	0	1	1	4	1	1	3	2	1	2	5	1	3	4	3	Both interested in similar types of research, with experience both in and outside of academia including directly with WHO; both interested in career advancement; and eager to participate in program			0		2		4	1	0	1	1	0	0	1	0		0
4	2	6	1	88	1	88	22	1	0	8	I wanted to understand better the relationship between mentor /mentee , developing and opening other windows in my career since the programm include also a challenge for women help each other and integrate a possibility of medical education ,counseling and improve women's health in reproductive field specially a project related to a challenging topic that I think could be special to women with Fe…	1	1	1	0	1	1	0	1	5	0	1	4	88	1	4	3	1	2	5	5	We have a good relationship ,also I could understand her available time she was trying to create for this programm and for me . She listened my purpose and my ideas trying to develop a scientific writing tips for in the future help to Identify appropriate Funding Opportunity Announcement for my project and arrange collaborations as well .		I think the possibility of implementation the work realized during the meetings .	0		2		1	1	1	1	1	1	1	1	1		0
5	2	6	88	88	8	88	2	7	0	5	99	1	1	1	1	0	0	1	0	5	0	1	3	2	1	99	99	99	99	99	99	99	99	99	99		99		99	99	0	0	0	0	0	0	0		0
6	2	6	1	88	4	88	17	5	0	2	Because I need guidance in professional development	1	1	1	0	1	0	1	0	5	0	1	2	2	1	1	4	99	99	99	4	She is also working in Maternal and child health and is from a developing country			0		3	five (but I don't remember exactly)	4	1	0	1	0	0	1	0	0		1
9	2	4	2	88	2	88	0	2	0	9	I was at a very confused state in my career and needed a helping hand to progress	1	1	1	1	1	1	1	1	5	0	1	4	88	1	4	1	5	2	3	5	We shared similar experiences in career. We got along right from the onset of the program. We were both dedicated		Not applicable	0		2		1	1	1	1	1	1	1	1	1	Motivation	0
10	1	7	2	1	88	27	88	10	1	4	To improve my capacity in mentoring and participate in an International network.	1	1	0	1	1	0	1	1	5	1	1	4	88	1	2	3	4	5	1	4	We both liked doing research		- We share experiences and plan to write an article together.	0		4	We med based on what and when we need to discuss.	1	0	1	0	1	0	1	0	0		0
11	1	7	2	1	88	18	88	10	0	3	It is very useful and new for me. It helps me to clarify the difference between supervisor and mentor, and approach to new concepts of mentorship and skills of a good mentor	1	1	1	1	1	1	1	1	5	0	1	5	6	1	3	2	4	1	5	3	We were a good match in the way that we had the same background and we created the trust		Trust, communication and same background	1	I would seek a mentee among the network members who I knew well.	5		1	1	1	0	0	1	1	0	0		0
15	1	6	2	3	88	15	88	8	0	5	I wanted to know if any technique for being a good mentor, and also wanted to improve communication and personal skills, increased in self-confidence and motivation, gained a sense of fulfilment and personal growth	1	1	1	1	1	1	1	1	5	0	1	4	88	1	4	3	2	1	5	2	99	I think it's unlikely for people who have never met will share their personal matters or problems. The matters that is more likely to be shared is a about career, when there is someone who can provide advice, such as writing manuscripts, conducting research, source of funding, etc.	Mentor should have more work experiences than mentee, and have similar interests (hobby, animal/pets, job/job descriptions) which could connect to each other.	0		4	7 times;Feb 15, 2021 Feb 23, 2021 Mar 9, 2021 Mar 23, 2021 Apr 27, 2021 May 6, 2021 Jun 22, 2021	1	1	0	0	0	0	0	1	0		1
16	2	3	3	88	7	88	3	5	0	5	For my professional and personal development. Being junior female researcher I wanted to have proper guidance and mentoring early in my career	1	1	1	1	1	1	1	1	5	0	1	3	2	1	1	3	2	4	5	3	Both of us have same area of research interest and my mentor is also married and have kids so I can relate with her and share my problems as well		Being female and same research interest	0		3	Ad hoc (please include total number of meetings completed before October 2021 in the textbox on the side)	4	0	0	1	0	0	1	1	1		1
17	2	3	3	88	7	88	4	5	1	5	For my professional and personal development	1	1	1	1	1	1	1	1	5	0	1	3	2	1	1	3	2	5	4	3	Being female and my mentor is also married with kids so I can relate to her		Same research interest and willingness to learn	0		3		4	0	0	1	1	0	1	1	0		1
18	2	3	1	88	6	88	2	5	0	5	I applied in this program as to enhance my research skill and to exchange the cultural values.	1	1	1	0	0	1	1	0	4	0	1	4	88	1	99	99	99	99	99	3	99	99	99	0		3	Sometimes every other week some times in month	1	0	0	0	1	1	0	0	0		0
19	1	5	2	3	88	15	88	1	1	4	I beleive this was a unique opportunity of an innovative initiative.	1	1	1	0	1	1	1	1	5	1	1	4	88	1	5	2	3	1	4	2	99	My mentee didn´t have a PhD but she was experienced to be a mentor... It was a challenge during our first meetings to gain her confidence and show that we could both learn from each other.	Maybe a more similar background	0		3	We didn´t meet many times, however, seems like it was enough and we did enjoy all meetings. She didn´t need great mentorship, we both ended supporting each other.	1	0	0	1	0	0	1	1	0		0
20	2	6	1	88	4	88	13	6	1	3	I wanted a more formal mentoring programme	1	1	1	1	1	1	1	1	5	1	1	4	88	1	4	1	5	3	2	5	Same gender, values and work interests		The match was perfect	0		4	We met at times when it was needed. Communicated via WhatsApp messages	1	1	0	1	1	0	1	1	0		0
21	2	6	1	88	1	88	3	1	0	8	I decided to understand more about the programme	1	1	1	0	1	1	1	1	5	0	1	4	88	1	2	3	1	4	5	5	I think we created a relationship based on trust		same project	0		2	10 times average	1	1	0	1	1	0	1	0	1		0
22	1	9	2	2	88	20	88	2	1	2	Because I had wanted to sharpen my mentoring skills	1	1	1	1	1	1	1	1	5	1	1	4	88	1	1	3	5	99	99	4	We had a good rapport with each other and had similar interests, though not professionally		My mentee was quite experienced professionally so having the same professional interest would have been excellent	0		2		1	1	0	1	0	0	1	1	0		1
23	1	7	2	1	88	18	88	10		99	99	99	99	88	88	88	88	88	88	99	99	99	99	99	99	99	99	99	99	99	99	99	99	99	99	99	99	99	99	99	88	88	88	88	88	88	88	88	88
24	2	5	1	88	5	88	16	5	0	5	One of my professors, Dr Sarah Saleem who is the part of WHO HRP recommended my name for this program. My name was first sent as a mentor but then based on my qualifications I was assigned a mentor. It was enriching experience to be a mentee and explore new things.	1	1	0	1	1	0	0	0	5	0	1	3	2	1	5	3	2	4	1	5	She was a woman who was empathetic towards my personal circumstances. She was flexible and guided me on timely basis.		My mentor was the best match.	99		4		1	1	0	1	1	1	1	1	0		0
25	1	7	2	1	88	18	88	10	0	3	To understand in depth what the mentorship is	1	2	1	1	1	1	1	1	5	0	1	5	88	1	3	2	4	1	5	3	background, trust,	99	background, trust, communication, enthusiasm	1	I would choose a mentee from the network who had the same background and I knew	5		1	1	1	0	0	1	1	1	0		0
26	2	3	2	88	3	88	1.5	1	0	1	I want to create a network and get advice in how I could be a better researcher and create a road for opportunities to internationalize my carreer.	1	1	1	1	1	1	1	0	5	0	1	4	88	1	5	1	3	2	4	4	I think our differences made it a good match. I had a lot of opportunities to learn from her, to be listen by her and get feedbacks on approaches and ways to take decisions.		I don't know.	0		2	I don't remember the exact number.	1	1	1	1	1	1	1	1	1		0
27	1	6	2	1	88	20	88	10	0	4	Learn about the relationship between mentor and mentee and apply for our institute	1	1	1	1	1	1	1	0	5	0	1	4	88	1	99	99	99	99	99	3	same interest, same gender		chatting, emailling	1	looking for a person with the same interest	5		1	1	1	0	0	0	0	1	0		0
28	2	5	2	88	3	88	0	3	1	4	To get guidance and support in enhancing my skills as a researcher	1	1	1	1	1	1	1	1	5	0	1	3	2	1	3	2	5	4	1	3	That we were both researchers and my mentor had extensive research experience, although not necessarily in my research focus areas. My mentor was quite approachable and easy to talk with even at personal level			0		4	About 5 meetings	1	1	1	1	0	0	1	0	1		0
29	2	6	88	88	8	88	1	7	0	5	To improve my skills in research area	1	1	1	1	0	0	1	1	5	0	1	3	2	1	5	1	2	3	4	4	by sending an email depending on our agreement			0		2	5	1	1	0	1	0	0	1	1	0		1
31	2	4	2	88	5	88	3	1	0	5	I like to engage in novel experiences. I've never joined a mentee/ mentor programme. I've come from a low resource area in Brazil and I've felt encouraged to have only women in this course. We've found out that our struggles are the same, anyway.	1	1	0	1	1	0	1	0	4	0	1	3	88	1	4	1	3	2	5	5	We have a similar background (personal life), we work in a different city/institution where we were raised.			0		2	10	1	1	0	0	0	0	1	1	1		1
32	2	6	88	88	8	88	1	7	0	5	to improve my skills in the field of SRHR	1	1	1	1	1	1	1	0	5	0	1	3	2	1	5	1	4	3	2	5	We select the next step with the appropriate time for each other and my mentor send email about that			0		2	6	1	0	0	1	0	0	0	1	0		1
33	1	8	2	4	88	30	88	9	1	5	It fit well with my current role responsibilities and i believed it would enhance my knowledge of mentoring. I also wanted to support the work of the WHO	1	1	1	1	1	1	1	1	5	1	1	3	5	1	2	5	3	4	1	5	We had similar family structure, childhood experiences, and interests. Our fathers were both ob/gyns. We both had twinning in our families and love the outdoors and nature. We had similar personalities and work habits (over achievers, perfectionist, difficult to say no :( )		I think I had a great match	0		2	15	1	1	1	1	1	1	1	1	0		0
35	2	4	2	88	2	88	0	4	0	5	I needed to better myself and have someone to talk to, time to reflect on the my professional life and motivate me to strive for other opportunities in life.	1	1	1	1	1	1	1	0	5	1	1	3	5	1	3	2	4	5	1	5	We worked in the academia/research area. Both of us were striving to get support and develop our capacities in grand applications and research. We are mothers and we discussed how we could balance our home/research careers during the pandemic. We became a source of inspiration for each other.		Not applicable	0		3	10	1	1	1	1	1	1	1	1	1		0
[truncated: 78 more columns]

## Sheet: Overall Data
Q1: I am participating in this programme as a: (column B)
Description	Total	Code
Mentor	11	1
Mentee	17	2
Q2: What age group do you fall under?
Description	Total	Code
18-24	0	1
25-29	0	2
30-34	4	3
35-39	4	4
40-44	3	5
45-49	10	6
50-55	5	7
55-60	1	8
60+	1	9
Q3. What is your highest attained academic qualification? (column D)
Description	Total	Code
Master’s level	7	1
Doctoral level	16	2
Medical degree	2	3
Other	0	4
Q4. What is your current job title? (only mentors)
Description	Total	Code
Lecturer	6	1
Researcher	2	2
Professor	2	3
Technical advisor	1	4
Q5. What is your occupation? (only mentees)
Description	Total	Code
Student	2	1
Postdoctoral fellow	2	2
Researcher	2	3
Lecturer	3	4
Professor/faculty	2	5
Resident/trainee	1	6
Doctor	2	7
Other	3	8
Q6. What are your total years of research experience? (only mentors)
Response	25
	15
	27
	18
	15
	15
	20
	18
	18
	20
	30
Average	20.0909
Min	15
Max	30
Q7. Total years since completing your highest academic/research degree (only mentees)
Response
	12
	22
	2
	17
	0
	3
	4
	2
	13
	3
	16
	1.5
	0
	1
	3
	1
	0
Average	5.91176
Min	0
Max	22
Q8. What is your current country of residence?
Description	Total	Code
Brazil	5	1
Ghana	2	2
Kenya	1	3
Malawi	1	4
Pakistan	5	5
South Africa	2	6
Syria	3	7
Thailand	1	8
United Stated	2	9
Viet Nam	6	10
Section B
Q9. Have you had mentors/mentees before?
Description	Total	Code
No	17	0
Yes	10	1
Don’t know/don’t remember	0	2
Q10. How did you find out about this programme? (column K)
Description	Total	Code
Twitter	1	1
HRP newsletter	2	2
WHO/HRP website	3	3
Colleague	6	4
Professor	11	5
Don’t know/don’t remember	0	6
HRP Alliance	1	7
Email	2	8
Other	1	9
Q11. Why did you decide to apply to the programme?
Q12. Did you participate in the training offered by HRP and the consultants at AO (Oona and Clare)?
Description	Total	Code
No	0	0
Yes	27	1
Don’t know/don’t remember	0	2
Q13. Was the training sufficient to understand the basic concepts behind mentorship?
Description	Total	Code
No	0	0
Yes	26	1
Don’t know/don’t remember	1	2
Q14a. What did you learn during this training session? Please select all that apply [What mentorship is ]
[What mentorship is ]							[How to be an effective mentor/mentee ]							[Useful tools for mentorship ]
Description	Total	Code
No	4	0					Description	Total	Code					Description	Total	Code
Yes	23	1					No	6	0					No	4	0
N/A	1	88					Yes	21	1					Yes	23	1
							N/A	1	88					N/A	1	88
[How to structure mentor-mentee meetings ]							Difference between mentorship and supervision]							[Benefits of a solution-focused approach ]
Description	Total	Code					Description	Total	Code					Description	Total	Code
No	7	0					No	2	0					No	9	0
Yes	20	1					Yes	25	1					Yes	18	1
N/A	1	88					N/A	1	88					N/A	1	88
Q15. Was the content of the training useful during the course of the mentorship you received/provided?
Description	Total	Code
Not at all useful	0	1
Not very useful	0	2
Neutral	0	3
Useful	3	4
Very useful	24	5
I don’t know/I don’t remember	0	6
Q16. Before taking part in this HRP Alliance program, had you ever participated in any mentorship programme?
Description	Total	Code
No	18	0
Yes	9	1
Don’t know/don’t remember	0	2
Q17. Did you participate in the mentor/mentee circles? (These were regular meetings held with Oona and/or Clare and other mentors/mentees)
Description	Total	Code
No	0	0
Yes	27	1
Don’t know/don’t remember	0	2
Q18. How many of these meetings did you take part in?
Description	Total	Code
1	0	1
2	1	2
3	11	3
4	13	4
Don’t know/don’t remember	2	5
Q19. Why did not you participate in all meetings?
Description	Total	Code
I did not find them interesting	0	1
I had scheduling conflicts	9	2
I forgot	0	3
I never found out about the meetings	0	4
I had connectivity issues	2	5
Don’t know/don’t remember	1	6
Other	0	7
N/A	15	88
Q20. Were the circles you attended useful?
Description	Total	Code
No	0	0
Yes	27	1
Don’t know/don’t remember	0	2
Q20a. Rank the following aspects of participating in these circles according to usefulness, with the top option being the most useful, and the bottom option being the least useful.
RANK1					RANK 2						RANK 3					RANK 4					RANK 5
Description	Total	Code			Description	Total	Code				Description	Total	Code			Description	Total	Code			Description	Total	Code
Networking	4	1			Networking	7	1				Networking	4	1			Networking	4	1			Networking		1
Problem solving	5	2			Problem solving	5	2				Problem solving	5	2			Problem solving	4	2			Problem solving		2
Discussing challenges	4	3			Discussing challenges	9	3				Discussing challenges	4	3			Discussing challenges	4	3			Discussing challenges		3
Sharing successes	6	4			Sharing successes	1	4				Sharing successes	5	4			Sharing successes	5	4			Sharing successes		4
Learning strategies	5	5			Learning strategies	2	5				Learning strategies	5	5			Learning strategies	4	5			Learning strategies		5
Q21. How well do you think you matched with your mentor/mentee?
Description	Total	Code
Not well at all	0	1
Somewhat	2	2
Average	8	3
Quite well	5	4
Very well	11	5
Q22a. In what ways were you and your mentee/mentor a good match?
Q22b. In what ways are you and your mentor/mentee not a good match?
Q23. What would have made for a perfect match?
Q24. Would you have preferred to choose your mentor/mentee yourself?
Description	Total	Code
No	21	0
Yes	4	1
Q25. How would you have done this?
Q26. How often did you meet with your mentor/mentee?
Description	Total	Code
Every week	0	1
Every other week	10	2
Monthly	6	3
Ad hoc	7	4
Don’t know/don’t remember	3	5
Q26a. How many times did you meet with your mentor/mentee?
Number of times
Range	5-15
Some as needed
Q27. How did you decide on frequency of meetings?
Description	Total	Code
Together	22	1
Recommended timeline by others	0	2
As mandated by my institution	0	3
My mentor/mentee decided for me	4	4
Don’t know/don’t remember	0	5
Q28. Did you feel the meetings were frequent enough?
Description	Total	Code
No	7	0
Yes	19	1
Q29. What topics did you discuss the most during the meetings with your mentor/mentee?
[Research technical skills]					[Professional development]						[Research production]					[Networking]
Description	Total	Code			Description	Total	Code				Description	Total	Code			Description	Total	Code
No	15	0			No	9	0				No	13	0			No	17	0
Yes	12	1			Yes	18	1				Yes	14	1			Yes	10	1
N/A	1	88			N/A	1	88				N/A	1	88			N/A	1	88
[Personal life]					[Work-life prioritization]						[Power dynamics]
Description	Total	Code			Description	Total	Code				Description	Total	Code
No	6	0			No	8	0				No	17	0
Yes	21	1			Yes	19	1				Yes	10	1
N/A	1	88			N/A	1	88				N/A	1	88
Q30. What topics would you have liked to discuss during the meetings with your mentor/mentee?
[Research technical skills]					[Professional development]						[Research production]					[Networking]
Description	Total	Code			Description	Total	Code				Description	Total	Code			Description	Total	Code
No	19	0			No	20	0				No	19	0			No	21	0
Yes	8	1			Yes	7	1				Yes	8	1			Yes	6	1
N/A	1	88			N/A	1	88				N/A	1	88			N/A	1	88
[Personal life]					[Work-life prioritization]						[Power dynamics]
Description	Total	Code			Description	Total	Code				Description	Total	Code
No	26	0			No	24	0				No	20	0
Yes	1	1			Yes	3	1				Yes	7	1
N/A	1	88			N/A	1	88				N/A	1	88
[Other]
Funding opportunities
Collaborating
Q31. Why did you not cover those topics?
Description	Total	Code
There was no time	4	1
Couldn’t bring up	1	2
Didn’t come up	12	3
Didn’t feel comfortable	0	4
Language	2	5
N.A	6	88
Q32. What did you think of the experience of participating in this programme
Description	Total	Code
Completely disliked	0	1
Somewhat disliked	0	2
Neutral	2	3
Somewhat liked	3	4
Liked a lot	20	5
I don’t know	0	6
I prefer not to say	1	7
Q33. What would you change?
Q34. What would you keep the same?
Q35. If the programme were offered again, would you recommend a friend to apply?
Description	Total	Code
No	0	0
Yes	25	1
Missing	3	99
Q36. What does mentorship mean to you? Please be as detailed as you like
Q37. Do you have other mentors/mentees currently?
Description	Total	Code
No	12	0
Yes	7	1
Missing	9	99
Q37a. Is your mentor/mentee female?
Description	Total	Code
No	0	0
Yes	6	1
N.A	21	88
Missing	1	99
Q37b.i. How were these mentors/mentees selected?
[I used to work with them]					[They were my supervisor/I was their supervisor]						[We naturally gelled]					[Someone introduced us]
Description	Total	Code			Description	Total	Code				Description	Total	Code			Description	Total	Code
No	5	0			No	2	0				No	6	0			No	6	0
Yes	2	1			Yes	5	1				Yes	1	1			Yes	1	1
N.A	21	88			N.A	21	88				N.A	21	88			N.A	21	88
[I took part in another mentorship programme]
Description	Total	Code
No	6	0
Yes	1	1
N.A	21	88
Q38. How important do you think it is to have a mentor/mentee of the same sex as you?
Description	Total	Code
Not at all important	2	1
Not important	5	2
It depends	6	3
Somewhat important	1	4
Very important	5	5
No answer	9	99
Q38a. Why
Q39. Have you continued to meet with your mentor/mentee from the HRP Alliance mentorship programme
Description	Total	Code
No	11	0
Yes	8	1
No answer	9	99
Q40a. Why did you continue to meet? Select all that apply [We wanted to continue being in touch]
[We wanted to continue being in touch]					[We felt we still had a lot to cover]						[We felt we were both benefiting]					[We thought this was a requirement]
Description	Total	Code			Description	Total	Code				Description	Total	Code			Description	Total	Code
No	1	0			No	7	0				No	3	0			No	8	0
Yes	7	1			Yes	1	1				Yes	5	1			Yes	0	1
N/A	20	88			N/A	20	88				N/A	20	88			N/A	20	88
Q41a. Why did you not continue to meet? Select all that apply
[We did not feel the programme was beneficial to us]							[Scheduling conflicts, personal or other challenges]								[Personal or other challenges]
Description	Total	Code					Description	Total	Code						Description	Total	Code
No	11	0					No	5	0						No	10	0
Yes	0	1					Yes	6	1						Yes	1	1
N/A	17	88					N/A	17	88						N/A	17	88
[We did not feel we were a good match]							[Language]
Description	Total	Code					Description	Total	Code
No	10	0					No	11	0
Yes	1	1					Yes	0	1
N/A	17	88					N/A	17	88
[Other]
Q42. Would you be open to participating in another mentorship programme?
Description	Total	Code
No	0	0
Yes	10	1
No answer	18	99
Q43. If you had been assigned a different mentor, do you think you would continue meeting with them?
Description	Total	Code
No	2	0
Yes	8	1
No answer	18	99
Q44. Do you think your experience with the programme would have been different if you had been able to choose your own mentor/mentee?
Description	Total	Code
No	6	0
Yes	3	1
No answer	19	99
Q45. What would you like a mentorship programme to have in order for you to benefit from the mentorship?
Q46a. What types of topics are you addressing during these meetings? [Research technical skills]
[Research technical skills]					[Professional development]					[Research production]				[Networking]				[Personal life]
Description	Total	Code			Description	Total	Code			Description	Total	Code		Description	Total	Code		Description	Total	Code
No	5	0			No	2	0			No	6	0		No	5	0		No	3	0
Yes	3	1			Yes	6	1			Yes	2	1		Yes	3	1		Yes	5	1
N/A	20	88			N/A	20	88			N/A	20	88		N/A	20	88		N/A	20	88
[Work-life prioritization]					[Power dynamics]
Description	Total	Code			Description	Total	Code
No	4	0			No	7	0
Yes	4	1			Yes	1	1
N/A	20	88			N/A	20	88
Q47. Do you plan to continue meeting with your HRP Alliance matched mentor/mentee?
Description	Total	Code
No	5	0
Yes	14	1
No answer	9	99
Q47a. How has the continued mentorship impacted you?
[I feel more confident as a researcher/mentor]							[My mentor has broadened by network/by broadening my mentee’s network]
Description	Total	Code					Description	Total	Code
No	2	0					No	5	0
Yes	6	1					Yes	3	1
N/A	20	88					N/A	20	88
[The quality of my work has improved]							[I have learned new technical skills from my mentor/mentee]
Description	Total	Code					Description	Total	Code
No	6	0					No	7	0
Yes	2	1					Yes	1	1
N/A	20	88					N/A	20	88
[My understanding of the complexities facing female researchers has improved]
Description	Total	Code
No	5	0
Yes	3	1
N/A	20	88
Q48a. Since the start of the mentorship programme (January 2021) have you…
[Published peer-reviewed papers]							[Applied for grants]					[Received a promotion or special recognition at work]
Description	Total	Code					Description	Total	Code			Description	Total	Code
No	3	0					No	8	0			No	7	0
Yes	9	1					Yes	4	1			Yes	5	1
N/A	16	88					N/A	16	88			N/A	16	88
[Graduated or received a special recognition during your studies]
Description	Total	Code
No	8	0
Yes	4	1
N/A	16	88
Q49. How much do you think that achievement was influenced by the support provided by your mentor?
Description	Total	Code
Not at all	1	1
Very little	0	2
Unsure	1	3
A little	2	4
A lot	5	5
N/A	2	88
No answer	17	99
Q50. How would you say participation in this programme made you a better mentor?
Description	Total	Code
Not at all	0	1
Not much	0	2
Neither	0	3
A little	0	4
A lot	7	5
No answer	21	99
Q51. To what extent do you feel you received the necessary support (such as resources) to properly support your mentee?
Description	Total	Code
Not at all	0	1
Not much	0	2
Neither	1	3
A little	2	4
A lot	4	5
No answer	21	99
Q52. What would an ideal mentorship programme include?
Q53a. Please select and rank three qualities that you think an ideal mentor should have, where the first choice is ranked highest, the middle choice is second and the last choice is third.
[Rank 1]						[Rank 2]							[Rank 3]
Description	Total	Code				Description	Total	Code					Description	Total	Code
Technical expertise	7	1				Technical expertise	4	1					Technical expertise	1	1
Time availability	4	2				Time availability	7	2					Time availability	3	2
Good connections/network	1	3				Good connections/network	4	3					Good connections/network	5	3
Experience as mentors	1	4				Experience as mentors	2	4					Experience as mentors	3	4
Experience being mentored	1	5				Experience being mentored	1	5					Experience being mentored	1	5
Specific training in mentoring	1	6				Specific training in mentoring	0	6					Specific training in mentoring	1	6
Scientific production	1	7				Scientific production	0	7					Scientific production	0	7
Topical interests	2	8				Topical interests	1	8					Topical interests	3	8
Same openness to being mentored	1	9				Same openness to being mentored	0	9					Same openness to being mentored	1	9
Have less experience than their mentor	0	10				Have less experience than their mentor	0	10					Have less experience than their mentor	0	10
Being early career professionals	0	11				Being early career professionals	0	11					Being early career professionals	0	11
Professional associations	0	12				Professional associations	0	12					Professional associations	1	12
No answer	9	99				No answer	9	99					No answer	9	99
Q54a. Please select and rank three qualities that you think an ideal mentee should have, where the first choice is ranked highest, the middle choice is second and the last choice is third.
[Rank 1]						[Rank 2]							[Rank 3]
Description	Total	Code				Description	Total	Code					Description	Total	Code
Technical expertise	0	1				Technical expertise	0	1					Technical expertise	1	1
Time availability	9	2				Time availability	3	2					Time availability	2	2
Good connections/network	2	3				Good connections/network	1	3					Good connections/network	0	3
Experience as mentors	0	4				Experience as mentors	0	4					Experience as mentors	0	4
Experience being mentored	0	5				Experience being mentored	1	5					Experience being mentored	0	5
Specific training in mentoring	1	6				Specific training in mentoring	2	6					Specific training in mentoring	0	6
Scientific production	0	7				Scientific production	0	7					Scientific production	1	7
Topical interests	2	8				Topical interests	3	8					Topical interests	6	8
Same openness to being mentored	5	9				Same openness to being mentored	3	9					Same openness to being mentored	3	9
Have less experience than their mentor	0	10				Have less experience than their mentor	3	10					Have less experience than their mentor	2	10
Being early career professionals	0	11				Being early career professionals	3	11					Being early career professionals	3	11
Professional associations	0	12				Professional associations	0	12					Professional associations	1	12
No answer	9	99				No answer	9	99					No answer	9	99
Q55a. From the below, please select up to three qualities that your mentor/mentee had
[Technical expertise]					[Time availability]				[Good connections/network]					[Experience as mentors]
Description	Total	Code			Description	Total	Code		Description	Total	Code			Description	Total	Code
No	8	0			No	7	0		No	12	0			No	15	0
Yes	11	1			Yes	12	1		Yes	7	1			Yes	4	1
N/A	9	88			N/A	9	88		N/A	9	88			N/A	9	88
[Experience being mentored]					[Specific training in mentoring]				[Scientific production]					[Topical interests]
Description	Total	Code			Description	Total	Code		Description	Total	Code			Description	Total	Code
No	19	0			No	16	0		No	17	0			No	13	0
Yes	0	1			Yes	3	1		Yes	2	1			Yes	6	1
N/A	9	88			N/A	9	88		N/A	9	88			N/A	9	88
[Same opennes to being mentored]					[Have less experience than their mentor]						[Being early career professionals]
Description	Total	Code			Description	Total	Code				Description	Total	Code
No	14	0			No	18	0				No	17	0
Yes	5	1			Yes	1	1				Yes	2	1
N/A	9	88			N/A	9	88				N/A	9	88
[Professional associations]
Description	Total	Code
No	18	0
Yes	1	1
N/A	9	88

## Sheet: Mentor Coded Data
Response ID	I participated in this programme as a:	What age group do you fall under?	What is your highest attained academic qualification?	What is your current job title?	What is your occupation?	What are your total years of research experience?	Total years since completing your highest academic/research degree	What is your current country of residence?	Have you had mentors/mentees before?	How did you find out about this programme?	Why did you decide to apply to the programme?	Did you participate in the training offered by HRP and the consultants at AO (Oona and Clare)? These were held on January 26th-27th for mentors and January 28th for mentees.	Was the training sufficient to understand the basic concepts behind mentorship?	What did you learn during this training session? Please select all that apply [What mentorship is ]	What did you learn during this training session? Please select all that apply [How to be an effective mentor/mentee ]	What did you learn during this training session? Please select all that apply [Useful tools for mentorship ]	What did you learn during this training session? Please select all that apply [How to structure mentor-mentee meetings ]	What did you learn during this training session? Please select all that apply [Difference between mentorship and supervision]	What did you learn during this training session? Please select all that apply [Benefits of a solution-focused approach ]	Was the content of the training useful during the course of the mentorship you received/provided?	Before taking part in this HRP Alliance program, had you ever participated in any mentorship programme?	Did you participate in the mentor/mentee circles? (These were regular meetings held with Oona and/or Clare and other mentors/mentees)	How many of these meetings did you take part in?	Why did not you participate in all meetings?	Were the circles you attended useful?	Rank the following aspects of participating in these circles according to usefulness, with the top option being the most useful, and the bottom option being the least useful. [Rank 1]	Rank the following aspects of participating in these circles according to usefulness, with the top option being the most useful, and the bottom option being the least useful. [Rank 2]	Rank the following aspects of participating in these circles according to usefulness, with the top option being the most useful, and the bottom option being the least useful. [Rank 3]	Rank the following aspects of participating in these circles according to usefulness, with the top option being the most useful, and the bottom option being the least useful. [Rank 4]	Rank the following aspects of participating in these circles according to usefulness, with the top option being the most useful, and the bottom option being the least useful. [Rank 5]	How well do you think you matched with your mentor/mentee?	In what ways were you and your mentee/mentor a good match?	In what ways are you and your mentor/mentee not a good match?	What would have made for a perfect match?	Would you have preferred to choose your mentor/mentee yourself?	How would you have done this?	How often did you meet with your mentor/mentee?	How often did you meet with your mentor/mentee? [Comment]	How did you decide on frequency of meetings?	Did you feel the meetings were frequent enough?	What topics did you discuss the most during the meetings with your mentor/mentee? [Research technical skills]	What topics did you discuss the most during the meetings with your mentor/mentee? [Professional development]	What topics did you discuss the most during the meetings with your mentor/mentee? [Research production (e.g., publishing papers), networking, personal life)]	What topics did you discuss the most during the meetings with your mentor/mentee? [Networking]	What topics did you discuss the most during the meetings with your mentor/mentee? [Personal life]	What topics did you discuss the most during the meetings with your mentor/mentee? [Work-life prioritization]	What topics did you discuss the most during the meetings with your mentor/mentee? [Power dynamics at institution/workplace]	What topics did you discuss the most during the meetings with your mentor/mentee? [Other]	What topics would you have liked to cover but did not? [Research technical skills]
1	1	7	2	1	88	25	88	10	1	7	I want to have more experience of mentoring and have more collaboration with other research institutes.	1	1	0	1	0	1	1	1	5	1	1	4	88	1	2	1	5	99	99	5	sharing experiences and get yo know each other.		Good training and choose appropriate mentor/ mentee	1	Choose a mentor/ mentee from oversea Institutes already have collaboration	4		1	0	1	0	1	0	1	0	1		0
3	1	4	2	2	88	15	88	9	1	4	Good previous experiences with WHO/HRP Want to pay forward good mentoring I had from female mentees Possible opportunities for networking and collaboration	1	1	1	0	1	0	1	1	4	1	1	3	2	1	2	5	1	3	4	3	Both interested in similar types of research, with experience both in and outside of academia including directly with WHO; both interested in career advancement; and eager to participate in program			0		2		4	1	0	1	1	0	0	1	0		0
10	1	7	2	1	88	27	88	10	1	4	To improve my capacity in mentoring and participate in an International network.	1	1	0	1	1	0	1	1	5	1	1	4	88	1	2	3	4	5	1	4	We both liked doing research		- We share experiences and plan to write an article together.	0		4	We med based on what and when we need to discuss.	1	0	1	0	1	0	1	0	0		0
11	1	7	2	1	88	18	88	10	0	3	It is very useful and new for me. It helps me to clarify the difference between supervisor and mentor, and approach to new concepts of mentorship and skills of a good mentor	1	1	1	1	1	1	1	1	5	0	1	5	6	1	3	2	4	1	5	3	We were a good match in the way that we had the same background and we created the trust		Trust, communication and same background	1	I would seek a mentee among the network members who I knew well.	5		1	1	1	0	0	1	1	0	0		0
15	1	6	2	3	88	15	88	8	0	5	I wanted to know if any technique for being a good mentor, and also wanted to improve communication and personal skills, increased in self-confidence and motivation, gained a sense of fulfilment and personal growth	1	1	1	1	1	1	1	1	5	0	1	4	88	1	4	3	2	1	5	2	99	I think it's unlikely for people who have never met will share their personal matters or problems. The matters that is more likely to be shared is a about career, when there is someone who can provide advice, such as writing manuscripts, conducting research, source of funding, etc.	Mentor should have more work experiences than mentee, and have similar interests (hobby, animal/pets, job/job descriptions) which could connect to each other.	0		4	7 times;Feb 15, 2021 Feb 23, 2021 Mar 9, 2021 Mar 23, 2021 Apr 27, 2021 May 6, 2021 Jun 22, 2021	1	1	0	0	0	0	0	1	0		1
19	1	5	2	3	88	15	88	1	1	4	I beleive this was a unique opportunity of an innovative initiative.	1	1	1	0	1	1	1	1	5	1	1	4	88	1	5	2	3	1	4	2	99	My mentee didn´t have a PhD but she was experienced to be a mentor... It was a challenge during our first meetings to gain her confidence and show that we could both learn from each other.	Maybe a more similar background	0		3	We didn´t meet many times, however, seems like it was enough and we did enjoy all meetings. She didn´t need great mentorship, we both ended supporting each other.	1	0	0	1	0	0	1	1	0		0
22	1	9	2	2	88	20	88	2	1	2	Because I had wanted to sharpen my mentoring skills	1	1	1	1	1	1	1	1	5	1	1	4	88	1	1	3	5	99	99	4	We had a good rapport with each other and had similar interests, though not professionally		My mentee was quite experienced professionally so having the same professional interest would have been excellent	0		2		1	1	0	1	0	0	1	1	0		1
23	1	7	2	1	88	18	88	10		99	99	99	99	88	88	88	88	88	88	99	99	99	99	99	99	99	99	99	99	99	99	99	99	99	99	99	99	99	99	99	88	88	88	88	88	88	88	88	88
25	1	7	2	1	88	18	88	10	0	3	To understand in depth what the mentorship is	1	2	1	1	1	1	1	1	5	0	1	5	88	1	3	2	4	1	5	3	background, trust,	99	background, trust, communication, enthusiasm	1	I would choose a mentee from the network who had the same background and I knew	5		1	1	1	0	0	1	1	1	0		0
27	1	6	2	1	88	20	88	10	0	4	Learn about the relationship between mentor and mentee and apply for our institute	1	1	1	1	1	1	1	0	5	0	1	4	88	1	99	99	99	99	99	3	same interest, same gender		chatting, emailling	1	looking for a person with the same interest	5		1	1	1	0	0	0	0	1	0		0
33	1	8	2	4	88	30	88	9	1	5	It fit well with my current role responsibilities and i believed it would enhance my knowledge of mentoring. I also wanted to support the work of the WHO	1	1	1	1	1	1	1	1	5	1	1	3	5	1	2	5	3	4	1	5	We had similar family structure, childhood experiences, and interests. Our fathers were both ob/gyns. We both had twinning in our families and love the outdoors and nature. We had similar personalities and work habits (over achievers, perfectionist, difficult to say no :( )		I think I had a great match	0		2	15	1	1	1	1	1	1	1	1	0		0
[truncated: 78 more columns]

## Sheet: Mentor analysis
Q1: I am participating in this programme as a: (column B)
Description	Total	Code
Mentor	11	1
Mentee	0	2
Q2: What age group do you fall under?
Description	Total	Code
18-24	0	1
25-29	0	2
30-34	0	3
35-39	1	4
40-44	1	5
45-49	2	6
50-55	5	7
55-60	1	8
60+	1	9
Q3. What is your highest attained academic qualification? (column D)
Description	Total	Code
Master’s level	0	1
Doctoral level	11	2
Medical degree	0	3
Other	0	4
Q4. What is your current job title? (only mentors)
Description	Total	Code
Lecturer	0	1
Researcher	11	2
Professor	0	3
Technical advisor	0	4
Q5. What is your occupation? (only mentees)
Description	Total	Code
Student	0	1
Postdoctoral fellow	0	2
Researcher	0	3
Lecturer	0	4
Professor/faculty	0	5
Resident/trainee	0	6
Doctor	0	7
Other	0	8
Q6. What are your total years of research experience? (only mentors)
Response	25
	15
	27
	18
	15
	15
	20
	18
	18
	20
	30
Average	20.0909
Min	15
Max	30
Q8. What is your current country of residence?
Description	Total	Code
Brazil	1	1
Ghana	1	2
Kenya	0	3
Malawi	0	4
Pakistan	0	5
South Africa	0	6
Syria	0	7
Thailand	1	8
United Stated	2	9
Viet Nam	6	10
Section B
Q9. Have you had mentors/mentees before?
Description	Total	Code
No	4	0
Yes	6	1
Don’t know/don’t remember	0	2
Q10. How did you find out about this programme? (column K)
Description	Total	Code
Twitter	0	1
HRP newsletter	1	2
WHO/HRP website	2	3
Colleague	4	4
Professor	2	5
Don’t know/don’t remember	0	6
HRP Alliance	1	7
Email	0	8
Other	0	9
Q11. Why did you decide to apply to the programme?
I want to have more experience of mentoring and have more collaboration with other research institutes.
Good previous experiences with WHO/HRP Want to pay forward good mentoring I had from female mentees Possible opportunities for networking and collaboration
To improve my capacity in mentoring and participate in an International network.
It is very useful and new for me. It helps me to clarify the difference between supervisor and mentor, and approach to new concepts of mentorship and skills of a good mentor
I wanted to know if any technique for being a good mentor, and also wanted to improve communication and personal skills, increased in self-confidence and motivation, gained a sense of fulfilment and personal growth
I beleive this was a unique opportunity of an innovative initiative.
Because I had wanted to sharpen my mentoring skills
99
To understand in depth what the mentorship is
Learn about the relationship between mentor and mentee and apply for our institute
It fit well with my current role responsibilities and i believed it would enhance my knowledge of mentoring. I also wanted to support the work of the WHO
Q12. Did you participate in the training offered by HRP and the consultants at AO (Oona and Clare)?
Description	Total	Code
No	0	0
Yes	10	1
Don’t know/don’t remember	0	2
Q13. Was the training sufficient to understand the basic concepts behind mentorship?
Description	Total	Code
No	0	0
Yes	26	1
Don’t know/don’t remember	1	2
Q14a. What did you learn during this training session? Please select all that apply [What mentorship is ]
[What mentorship is ]							[How to be an effective mentor/mentee ]							[Useful tools for mentorship ]
Description	Total	Code
No	2	0					Description	Total	Code					Description	Total	Code
Yes	8	1					No	2	0					No	1	0
N/A	1	88					Yes	8	1					Yes	9	1
							N/A	1	88					N/A	1	88
[How to structure mentor-mentee meetings ]							Difference between mentorship and supervision]							[Benefits of a solution-focused approach ]
Description	Total	Code					Description	Total	Code					Description	Total	Code
No	2	0					No	0	0					No	1	0
Yes	8	1					Yes	10	1					Yes	9	1
N/A	1	88					N/A	1	88					N/A	1	88
Q15. Was the content of the training useful during the course of the mentorship you received/provided?
Description	Total	Code
Not at all useful	0	1
Not very useful	0	2
Neutral	0	3
Useful	1	4
Very useful	9	5
I don’t know/I don’t remember	0	6
Q16. Before taking part in this HRP Alliance program, had you ever participated in any mentorship programme?
Description	Total	Code
No	4	0
Yes	6	1
Don’t know/don’t remember	0	2
Q17. Did you participate in the mentor/mentee circles? (These were regular meetings held with Oona and/or Clare and other mentors/mentees)
Description	Total	Code
No	0	0
Yes	10	1
Don’t know/don’t remember	0	2
Q18. How many of these meetings did you take part in?
Description	Total	Code
1	0	1
2	0	2
3	2	3
4	6	4
Don’t know/don’t remember	2	5
Q19. Why did not you participate in all meetings?
Description	Total	Code
I did not find them interesting	0	1
I had scheduling conflicts	1	2
I forgot	0	3
I never found out about the meetings	0	4
I had connectivity issues	1	5
Don’t know/don’t remember	1	6
Other	0	7
N/A	7	88
Q20. Were the circles you attended useful?
Description	Total	Code
No	0	0
Yes	10	1
Don’t know/don’t remember	0	2
Q20a. Rank the following aspects of participating in these circles according to usefulness, with the top option being the most useful, and the bottom option being the least useful.
RANK1					RANK 2						RANK 3					RANK 4					RANK 5
Description	Total	Code			Description	Total	Code				Description	Total	Code			Description	Total	Code			Description	Total	Code
Networking	1	1			Networking	1	1				Networking	1	1			Networking	4	1			Networking		1
Problem solving	4	2			Problem solving	3	2				Problem solving	1	2			Problem solving	0	2			Problem solving		2
Discussing challenges	2	3			Discussing challenges	3	3				Discussing challenges	2	3			Discussing challenges	1	3			Discussing challenges		3
Sharing successes	1	4			Sharing successes	0	4				Sharing successes	3	4			Sharing successes	1	4			Sharing successes		4
Learning strategies	1	5			Learning strategies	2	5				Learning strategies	2	5			Learning strategies	1	5			Learning strategies		5
Q21. How well do you think you matched with your mentor/mentee?
Description	Total	Code
Not well at all	0	1
Somewhat	2	2
Average	4	3
Quite well	2	4
Very well	2	5
Q22a. In what ways were you and your mentee/mentor a good match?
Q22b. In what ways are you and your mentor/mentee not a good match?
Q23. What would have made for a perfect match?
Q24. Would you have preferred to choose your mentor/mentee yourself?
Description	Total	Code
No	6	0
Yes	4	1
Q25. How would you have done this?
Q26. How often did you meet with your mentor/mentee?
Description	Total	Code
Every week	0	1
Every other week	3	2
Monthly	1	3
Ad hoc	3	4
Don’t know/don’t remember	3	5
Q26a. How many times did you meet with your mentor/mentee?
Number of times
Range	2-5
Some as needed
Q27. How did you decide on frequency of meetings?
Description	Total	Code
Together	9	1
Recommended timeline by others	0	2
As mandated by my institution	0	3
My mentor/mentee decided for me	1	4
Don’t know/don’t remember	0	5
Q28. Did you feel the meetings were frequent enough?
Description	Total	Code
No	3	0
Yes	7	1
Q29. What topics did you discuss the most during the meetings with your mentor/mentee?
[Research technical skills]					[Professional development]						[Research production]					[Networking]
Description	Total	Code			Description	Total	Code				Description	Total	Code			Description	Total	Code
No	4	0			No	6	0				No	6	0			No	7	0
Yes	6	1			Yes	4	1				Yes	4	1			Yes	3	1
N/A	1	88			N/A	1	88				N/A	1	88			N/A	1	88
[Personal life]					[Work-life prioritization]						[Power dynamics]
Description	Total	Code			Description	Total	Code				Description	Total	Code
No	3	0			No	3	0				No	9	0
Yes	7	1			Yes	7	1				Yes	1	1
N/A	1	88			N/A	1	88				N/A	1	88
Q30. What topics would you have liked to discuss during the meetings with your mentor/mentee?
[Research technical skills]					[Professional development]						[Research production]					[Networking]
Description	Total	Code			Description	Total	Code				Description	Total	Code			Description	Total	Code
No	8	0			No	6	0				No	5	0			No	8	0
Yes	2	1			Yes	4	1				Yes	5	1			Yes	2	1
N/A	1	88			N/A	1	88				N/A	1	88			N/A	1	88
[Personal life]					[Work-life prioritization]						[Power dynamics]					[None/we covered everything I would have liked covered]
Description	Total	Code			Description	Total	Code				Description	Total	Code			Description	Total	Code
No	9	0			No	8	0				No	6	0			No	10	0
Yes	1	1			Yes	2	1				Yes	4	1			Yes	0	1
N/A	1	88			N/A	1	88				N/A	1	88			N/A	1	88
[Other]
Finding research related resources, work life balance, goal setting
Collaborating
Q31. Why did you not cover those topics?
Description	Total	Code
There was no time	3	1
Couldn’t bring up	1	2
Didn’t come up	5	3
Didn’t feel comfortable	0	4
Language	0	5
N.A	1	88
Q32. What did you think of the experience of participating in this programme
Description	Total	Code
Completely disliked	0	1
Somewhat disliked	0	2
Neutral	0	3
Somewhat liked	2	4
Liked a lot	7	5
I don’t know	0	6
I prefer not to say	1	7
Q33. What would you change?
should have purpose and objectives at the beginning.
I appreciate separating out mentorship from supervision, but I struggled a little with how to support someone whose work I was unfamiliar with. In previous mentorship programmes, where we worked on a project together, I was able to give more concrete advice, we had more concrete milestones, and I was able to act as a gatekeeper to connect them with other people in the field (because I could vouch…
Should develop purpose and objective at the beginning of the program
communicate more in order to become familiar with each other (even only e-mail that was available for my mentee)
It was a great experience.
nothing that I can think of
I would like to identify the program's objectives clearly
require mentor and mentee submit a working schedule before implementing
allow mentors and mentees to provide a description of their preferences for being matching to a mentee/mentor. this can be in the form of a short structured questionnaire or a brief narrative. Monthly mentoring circles so if there are challenges they can be supported earlier. Mentoring contracts to encourage commitment and participation. Maybe a WhatsApp group or some other discussion forum (with…
Q34. What would you keep the same?
Training
Female only Good to have circles with just mentors
Training circle
- participate in the training - the mentor/mentee circles - set a regular meeting agenda with my mentee; decided together
The exclusive participation of women.
Everything
The content and the format of the program
Orientation and its content, mentor and mentee circles meetings
Q35. If the programme were offered again, would you recommend a friend to apply?
Description	Total	Code
No	0	0
Yes	9	1
Missing	2	99
Q36. What does mentorship mean to you? Please be as detailed as you like
Q37. Do you have other mentors/mentees currently?
Description	Total	Code
No	4	0
Yes	3	1
Missing	4	99
Q37a. Is your mentor/mentee female?
Description	Total	Code
No	0	0
Yes	2	1
N.A	8	88
Missing	1	99
Q37b.i. How were these mentors/mentees selected?
[I used to work with them]					[They were my supervisor/I was their supervisor]						[We naturally gelled]					[Someone introduced us]
Description	Total	Code			Description	Total	Code				Description	Total	Code			Description	Total	Code
No	3	0			No	0	0				No	3	0			No	3	0
Yes	0	1			Yes	3	1				Yes	0	1			Yes	0	1
N.A	8	88			N.A	8	88				N.A	8	88			N.A	8	88
[I took part in another mentorship programme]
Description	Total	Code
No	2	0
Yes	1	1
N.A	8	88
Q38. How important do you think it is to have a mentor/mentee of the same sex as you?
Description	Total	Code
Not at all important	1	1
Not important	1	2
It depends	2	3
Somewhat important	0	4
Very important	3	5
No answer	4	99
Q38a. Why
Q39. Have you continued to meet with your mentor/mentee from the HRP Alliance mentorship programme
Description	Total	Code
No	4	0
Yes	3	1
No answer	4	99
Q40a. Why did you continue to meet? Select all that apply [We wanted to continue being in touch]
[We wanted to continue being in touch]					[We felt we still had a lot to cover]						[We felt we were both benefiting]					[We thought this was a requirement]
Description	Total	Code			Description	Total	Code				Description	Total	Code			Description	Total	Code
No	0	0			No	2	0				No	1	0			No	3	0
Yes	3	1			Yes	1	1				Yes	2	1			Yes	0	1
N/A	8	88			N/A	8	88				N/A	8	88			N/A	8	88
Q41a. Why did you not continue to meet? Select all that apply
[We did not feel the programme was beneficial to us]							[Scheduling conflicts, personal or other challenges]								[Personal or other challenges]
Description	Total	Code					Description	Total	Code						Description	Total	Code
No	4	0					No	2	0						No	4	0
Yes	0	1					Yes	2	1						Yes	0	1
N/A	7	88					N/A	7	88						N/A	7	88
[We did not feel we were a good match]							[Language]
Description	Total	Code					Description	Total	Code
No	3	0					No	4	0
Yes	1	1					Yes	0	1
N/A	7	88					N/A	7	88
[Other]
Q42. Would you be open to participating in another mentorship programme?
Description	Total	Code
No	0	0
Yes	4	1
No answer	7	99
Q44. Do you think your experience with the programme would have been different if you had been able to choose your own mentor/mentee?
Description	Total	Code
No	2	0
Yes	1	1
No answer	8	99
Q45. What would you like a mentorship programme to have in order for you to benefit from the mentorship?
Q46a. What types of topics are you addressing during these meetings? [Research technical skills]
[Research technical skills]					[Professional development]					[Research production]				[Networking]				[Personal life]
Description	Total	Code			Description	Total	Code			Description	Total	Code		Description	Total	Code		Description	Total	Code
No	1	0			No	2	0			No	2	0		No	2	0		No	1	0
Yes	3	1			Yes	1	1			Yes	1	1		Yes	1	1		Yes	2	1
N/A	20	88			N/A	8	88			N/A	8	88		N/A	8	88		N/A	8	88
[Work-life prioritization]					[Power dynamics]
Description	Total	Code			Description	Total	Code
No	2	0			No	3	0
Yes	1	1			Yes	0	1
N/A	8	88			N/A	8	88
Q47. Do you plan to continue meeting with your HRP Alliance matched mentor/mentee?
Description	Total	Code
No	3	0
Yes	4	1
No answer	4	99
Q47a. How has the continued mentorship impacted you?
[I feel more confident as a researcher/mentor]							[My mentor has broadened by network/by broadening my mentee’s network]
Description	Total	Code					Description	Total	Code
No	0	0					No	2	0
Yes	3	1					Yes	1	1
N/A	8	88					N/A	8	88
[The quality of my work has improved]							[I have learned new technical skills from my mentor/mentee]
Description	Total	Code					Description	Total	Code
No	3	0					No	3	0
Yes	0	1					Yes	0	1
N/A	8	88					N/A	8	88
[My understanding of the complexities facing female researchers has improved]
Description	Total	Code
No	3	0
Yes	0	1
N/A	8	88
Q48a. Since the start of the mentorship programme (January 2021) have you…
[Published peer-reviewed papers]							[Applied for grants]					[Received a promotion or special recognition at work]
Description	Total	Code					Description	Total	Code			Description	Total	Code
No	0	0					No	0	0			No	0	0
Yes	0	1					Yes	0	1			Yes	0	1
N/A	11	88					N/A	11	88			N/A	11	88
[Graduated or received a special recognition during your studies]
Description	Total	Code
No	0	0
Yes	0	1
N/A	11	88
Q50. How would you say participation in this programme made you a better mentor?
Description	Total	Code
Not at all	0	1
Not much	0	2
Neither	0	3
A little	0	4
A lot	7	5
No answer	4	99
Q51. To what extent do you feel you received the necessary support (such as resources) to properly support your mentee?
Description	Total	Code
Not at all	0	1
Not much	0	2
Neither	1	3
A little	2	4
A lot	4	5
No answer	4	99
Q52. What would an ideal mentorship programme include?
Training for mentors (as we had) Some specific goals for the mentee Some milestones to work toward together Perhaps less intensive and over more time
Mentor and mentee can choose mentee or mentor as they expected or already khown
Clear agenda and aims for the whole program
Maybe more examples and role playing exercises...
Some more discussions about managing expectations and navigating challenges for both mentors and mentees
Mentor and mentee have the same sex Clear objectives Knowledge and experiences of the mentor Trust and communication skills
Q53a. Please select and rank three qualities that you think an ideal mentor should have, where the first choice is ranked highest, the middle choice is second and the last choice is third.
[Rank 1]						[Rank 2]							[Rank 3]
Description	Total	Code				Description	Total	Code					Description	Total	Code
Technical expertise	1	1				Technical expertise	3	1					Technical expertise	0	1
Time availability	2	2				Time availability	2	2					Time availability	1	2
Good connections/network	0	3				Good connections/network	1	3					Good connections/network	2	3
Experience as mentors	1	4				Experience as mentors	0	4					Experience as mentors	2	4
Experience being mentored	1	5				Experience being mentored	1	5					Experience being mentored	1	5
Specific training in mentoring	0	6				Specific training in mentoring	0	6					Specific training in mentoring	0	6
Scientific production	1	7				Scientific production	0	7					Scientific production	0	7
Topical interests	1	8				Topical interests	0	8					Topical interests	1	8
Same openness to being mentored	0	9				Same openness to being mentored	0	9					Same openness to being mentored	0	9
Have less experience than their mentor	0	10				Have less experience than their mentor	0	10					Have less experience than their mentor	0	10
Being early career professionals	0	11				Being early career professionals	0	11					Being early career professionals	0	11
Professional associations	0	12				Professional associations	0	12					Professional associations	0	12
No answer	4	99				No answer	4	99					No answer	4	99
Q54a. Please select and rank three qualities that you think an ideal mentee should have, where the first choice is ranked highest, the middle choice is second and the last choice is third.
[Rank 1]						[Rank 2]							[Rank 3]
Description	Total	Code				Description	Total	Code					Description	Total	Code
Technical expertise	0	1				Technical expertise	0	1					Technical expertise	0	1
Time availability	2	2				Time availability	2	2					Time availability	1	2
Good connections/network	1	3				Good connections/network	1	3					Good connections/network	0	3
Experience as mentors	0	4				Experience as mentors	0	4					Experience as mentors	0	4
Experience being mentored	0	5				Experience being mentored	0	5					Experience being mentored	0	5
Specific training in mentoring	0	6				Specific training in mentoring	1	6					Specific training in mentoring	0	6
Scientific production	0	7				Scientific production	0	7					Scientific production	0	7
Topical interests	2	8				Topical interests	1	8					Topical interests	3	8
Same openness to being mentored	2	9				Same openness to being mentored	1	9					Same openness to being mentored	1	9
Have less experience than their mentor	0	10				Have less experience than their mentor	1	10					Have less experience than their mentor	0	10
Being early career professionals	0	11				Being early career professionals	0	11					Being early career professionals	2	11
Professional associations	0	12				Professional associations	0	12					Professional associations	0	12
No answer	4	99				No answer	4	99					No answer	4	99
Q55a. From the below, please select up to three qualities that your mentor/mentee had
[Technical expertise]					[Time availability]				[Good connections/network]					[Experience as mentors]
Description	Total	Code			Description	Total	Code		Description	Total	Code			Description	Total	Code
No	3	0			No	4	0		No	5	0			No	6	0
Yes	4	1			Yes	3	1		Yes	2	1			Yes	1	1
N/A	4	88			N/A	4	88		N/A	4	88			N/A	4	88
[Experience being mentored]					[Specific training in mentoring]				[Scientific production]					[Topical interests]
Description	Total	Code			Description	Total	Code		Description	Total	Code			Description	Total	Code
No	7	0			No	6	0		No	6	0			No	5	0
Yes	0	1			Yes	1	1		Yes	1	1			Yes	2	1
N/A	4	88			N/A	4	88		N/A	4	88			N/A	4	88
[Same opennes to being mentored]					[Have less experience than their mentor]						[Being early career professionals]
Description	Total	Code			Description	Total	Code				Description	Total	Code
No	5	0			No	7	0				No	5	0
Yes	2	1			Yes	0	1				Yes	2	1
N/A	4	88			N/A	4	88				N/A	4	88
[Professional associations]
Description	Total	Code
No	7	0
Yes	0	1
N/A	4	88

## Sheet: Mentee Coded Data
Response ID	I participated in this programme as a:	What age group do you fall under?	What is your highest attained academic qualification?	What is your current job title?	What is your occupation?	What are your total years of research experience?	Total years since completing your highest academic/research degree	What is your current country of residence?	Have you had mentors/mentees before?	How did you find out about this programme?	Why did you decide to apply to the programme?	Did you participate in the training offered by HRP and the consultants at AO (Oona and Clare)? These were held on January 26th-27th for mentors and January 28th for mentees.	Was the training sufficient to understand the basic concepts behind mentorship?	What did you learn during this training session? Please select all that apply [What mentorship is ]	What did you learn during this training session? Please select all that apply [How to be an effective mentor/mentee ]	What did you learn during this training session? Please select all that apply [Useful tools for mentorship ]	What did you learn during this training session? Please select all that apply [How to structure mentor-mentee meetings ]	What did you learn during this training session? Please select all that apply [Difference between mentorship and supervision]	What did you learn during this training session? Please select all that apply [Benefits of a solution-focused approach ]	Was the content of the training useful during the course of the mentorship you received/provided?	Before taking part in this HRP Alliance program, had you ever participated in any mentorship programme?	Did you participate in the mentor/mentee circles? (These were regular meetings held with Oona and/or Clare and other mentors/mentees)	How many of these meetings did you take part in?	Why did not you participate in all meetings?	Were the circles you attended useful?	Rank the following aspects of participating in these circles according to usefulness, with the top option being the most useful, and the bottom option being the least useful. [Rank 1]	Rank the following aspects of participating in these circles according to usefulness, with the top option being the most useful, and the bottom option being the least useful. [Rank 2]	Rank the following aspects of participating in these circles according to usefulness, with the top option being the most useful, and the bottom option being the least useful. [Rank 3]	Rank the following aspects of participating in these circles according to usefulness, with the top option being the most useful, and the bottom option being the least useful. [Rank 4]	Rank the following aspects of participating in these circles according to usefulness, with the top option being the most useful, and the bottom option being the least useful. [Rank 5]	How well do you think you matched with your mentor/mentee?	In what ways were you and your mentee/mentor a good match?	In what ways are you and your mentor/mentee not a good match?	What would have made for a perfect match?	Would you have preferred to choose your mentor/mentee yourself?	How would you have done this?	How often did you meet with your mentor/mentee?	How often did you meet with your mentor/mentee? [Comment]	How did you decide on frequency of meetings?	Did you feel the meetings were frequent enough?	What topics did you discuss the most during the meetings with your mentor/mentee? [Research technical skills]	What topics did you discuss the most during the meetings with your mentor/mentee? [Professional development]	What topics did you discuss the most during the meetings with your mentor/mentee? [Research production (e.g., publishing papers), networking, personal life)]	What topics did you discuss the most during the meetings with your mentor/mentee? [Networking]	What topics did you discuss the most during the meetings with your mentor/mentee? [Personal life]	What topics did you discuss the most during the meetings with your mentor/mentee? [Work-life prioritization]	What topics did you discuss the most during the meetings with your mentor/mentee? [Power dynamics at institution/workplace]	What topics did you discuss the most during the meetings with your mentor/mentee? [Other]	What topics would you have liked to cover but did not? [Research technical skills]
2	2	6	1	88	4	88	12	6	1	4	I wanted a more formal mentorship programme and not just a mentoring agreement.	1	1	1	1	1	1	1	1	5	1	1	4	88	1	4	3	1	5	2	5	Same values and principles same work interests		the match was perfect	0		4	we met as needed and touched in every month via WhatsApp. this was in the middle of the national lockdown	1	1	1	1	1	1	1	1	1		0
4	2	6	1	88	1	88	22	1	0	8	I wanted to understand better the relationship between mentor /mentee , developing and opening other windows in my career since the programm include also a challenge for women help each other and integrate a possibility of medical education ,counseling and improve women's health in reproductive field specially a project related to a challenging topic that I think could be special to women with Fe…	1	1	1	0	1	1	0	1	5	0	1	4	88	1	4	3	1	2	5	5	We have a good relationship ,also I could understand her available time she was trying to create for this programm and for me . She listened my purpose and my ideas trying to develop a scientific writing tips for in the future help to Identify appropriate Funding Opportunity Announcement for my project and arrange collaborations as well .		I think the possibility of implementation the work realized during the meetings .	0		2		1	1	1	1	1	1	1	1	1		0
5	2	6	88	88	8	88	2	7	0	5	99	1	1	1	1	0	0	1	0	5	0	1	3	2	1	99	99	99	99	99	99	99	99	99	99		99		99	99	0	0	0	0	0	0	0		0
6	2	6	1	88	4	88	17	5	0	2	Because I need guidance in professional development	1	1	1	0	1	0	1	0	5	0	1	2	2	1	1	4	99	99	99	4	She is also working in Maternal and child health and is from a developing country			0		3	five (but I don't remember exactly)	4	1	0	1	0	0	1	0	0		1
9	2	4	2	88	2	88	0	2	0	9	I was at a very confused state in my career and needed a helping hand to progress	1	1	1	1	1	1	1	1	5	0	1	4	88	1	4	1	5	2	3	5	We shared similar experiences in career. We got along right from the onset of the program. We were both dedicated		Not applicable	0		2		1	1	1	1	1	1	1	1	1	Motivation	0
16	2	3	3	88	7	88	3	5	0	5	For my professional and personal development. Being junior female researcher I wanted to have proper guidance and mentoring early in my career	1	1	1	1	1	1	1	1	5	0	1	3	2	1	1	3	2	4	5	3	Both of us have same area of research interest and my mentor is also married and have kids so I can relate with her and share my problems as well		Being female and same research interest	0		3	Ad hoc (please include total number of meetings completed before October 2021 in the textbox on the side)	4	0	0	1	0	0	1	1	1		1
17	2	3	3	88	7	88	4	5	1	5	For my professional and personal development	1	1	1	1	1	1	1	1	5	0	1	3	2	1	1	3	2	5	4	3	Being female and my mentor is also married with kids so I can relate to her		Same research interest and willingness to learn	0		3		4	0	0	1	1	0	1	1	0		1
18	2	3	1	88	6	88	2	5	0	5	I applied in this program as to enhance my research skill and to exchange the cultural values.	1	1	1	0	0	1	1	0	4	0	1	4	88	1	99	99	99	99	99	3	99	99	99	0		3	Sometimes every other week some times in month	1	0	0	0	1	1	0	0	0		0
20	2	6	1	88	4	88	13	6	1	3	I wanted a more formal mentoring programme	1	1	1	1	1	1	1	1	5	1	1	4	88	1	4	1	5	3	2	5	Same gender, values and work interests		The match was perfect	0		4	We met at times when it was needed. Communicated via WhatsApp messages	1	1	0	1	1	0	1	1	0		0
21	2	6	1	88	1	88	3	1	0	8	I decided to understand more about the programme	1	1	1	0	1	1	1	1	5	0	1	4	88	1	2	3	1	4	5	5	I think we created a relationship based on trust		same project	0		2	10 times average	1	1	0	1	1	0	1	0	1		0
24	2	5	1	88	5	88	16	5	0	5	One of my professors, Dr Sarah Saleem who is the part of WHO HRP recommended my name for this program. My name was first sent as a mentor but then based on my qualifications I was assigned a mentor. It was enriching experience to be a mentee and explore new things.	1	1	0	1	1	0	0	0	5	0	1	3	2	1	5	3	2	4	1	5	She was a woman who was empathetic towards my personal circumstances. She was flexible and guided me on timely basis.		My mentor was the best match.	99		4		1	1	0	1	1	1	1	1	0		0
26	2	3	2	88	3	88	1.5	1	0	1	I want to create a network and get advice in how I could be a better researcher and create a road for opportunities to internationalize my carreer.	1	1	1	1	1	1	1	0	5	0	1	4	88	1	5	1	3	2	4	4	I think our differences made it a good match. I had a lot of opportunities to learn from her, to be listen by her and get feedbacks on approaches and ways to take decisions.		I don't know.	0		2	I don't remember the exact number.	1	1	1	1	1	1	1	1	1		0
28	2	5	2	88	3	88	0	3	1	4	To get guidance and support in enhancing my skills as a researcher	1	1	1	1	1	1	1	1	5	0	1	3	2	1	3	2	5	4	1	3	That we were both researchers and my mentor had extensive research experience, although not necessarily in my research focus areas. My mentor was quite approachable and easy to talk with even at personal level			0		4	About 5 meetings	1	1	1	1	0	0	1	0	1		0
29	2	6	88	88	8	88	1	7	0	5	To improve my skills in research area	1	1	1	1	0	0	1	1	5	0	1	3	2	1	5	1	2	3	4	4	by sending an email depending on our agreement			0		2	5	1	1	0	1	0	0	1	1	0		1
31	2	4	2	88	5	88	3	1	0	5	I like to engage in novel experiences. I've never joined a mentee/ mentor programme. I've come from a low resource area in Brazil and I've felt encouraged to have only women in this course. We've found out that our struggles are the same, anyway.	1	1	0	1	1	0	1	0	4	0	1	3	88	1	4	1	3	2	5	5	We have a similar background (personal life), we work in a different city/institution where we were raised.			0		2	10	1	1	0	0	0	0	1	1	1		1
32	2	6	88	88	8	88	1	7	0	5	to improve my skills in the field of SRHR	1	1	1	1	1	1	1	0	5	0	1	3	2	1	5	1	4	3	2	5	We select the next step with the appropriate time for each other and my mentor send email about that			0		2	6	1	0	0	1	0	0	0	1	0		1
35	2	4	2	88	2	88	0	4	0	5	I needed to better myself and have someone to talk to, time to reflect on the my professional life and motivate me to strive for other opportunities in life.	1	1	1	1	1	1	1	0	5	1	1	3	5	1	3	2	4	5	1	5	We worked in the academia/research area. Both of us were striving to get support and develop our capacities in grand applications and research. We are mothers and we discussed how we could balance our home/research careers during the pandemic. We became a source of inspiration for each other.		Not applicable	0		3	10	1	1	1	1	1	1	1	1	1		0
[truncated: 78 more columns]

## Sheet: Mentee analysis
Q1: I am participating in this programme as a: (column B)
Description	Total	Code
Mentor	0	1
Mentee	17	2
Q2: What age group do you fall under?
Description	Total	Code
18-24	0	1	18-24	0
25-29	0	2	25-29	0
30-34	4	3	30-34	0.235294
35-39	3	4	35-39	0.176471
40-44	2	5	40-44	0.117647
45-49	8	6	45-49	0.470588
50-55	0	7
55-60	0	8
60+	0	9
Q3. What is your highest attained academic qualification? (column D)
Description	Total	Code
Master’s level	7	1
Doctoral level	5	2
Medical degree	2	3
Other	0	4
Q5. What is your occupation? (only mentees)
Description	Total	Code
Student	2	1
Postdoctoral fellow	2	2
Researcher	2	3
Lecturer	3	4
Professor/faculty	2	5
Resident/trainee	1	6
Doctor	2	7
Other	3	8
Q7. Total years since completing your highest academic/research degree (only mentees)
Response
	12
	22
	2
	17
	0
	3
	4
	2
	13
	3
	16
	1.5
	0
	1
	3
	1
	0
Average	5.91176
Min	0
Max	22
Q8. What is your current country of residence?
Description	Total	Code
Brazil	4	1
Ghana	1	2
Kenya	1	3
Malawi	1	4
Pakistan	5	5
South Africa	2	6
Syria	3	7
Thailand	0	8
United Stated	0	9
Viet Nam	0	10
Section B
Q9. Have you had mentors/mentees before?
Description	Total	Code
No	13	0
Yes	4	1
Don’t know/don’t remember	0	2
Q10. How did you find out about this programme? (column K)
Description	Total	Code
Twitter	1	1
HRP newsletter	1	2
WHO/HRP website	1	3
Colleague	2	4
Professor	9	5
Don’t know/don’t remember	0	6
HRP Alliance	0	7
Email	2	8
Other	1	9
Q11. Why did you decide to apply to the programme?
I wanted a more formal mentorship programme and not just a mentoring agreement.
I wanted to understand better the relationship between mentor /mentee , developing and opening other windows in my career since the programm include also a challenge for women help each other and integrate a possibility of medical education ,counseling and improve women's health in reproductive field specially a project related to a challenging topic that I think could be special to women with Fe…
99
Because I need guidance in professional development
I was at a very confused state in my career and needed a helping hand to progress
For my professional and personal development. Being junior female researcher I wanted to have proper guidance and mentoring early in my career
For my professional and personal development
I applied in this program as to enhance my research skill and to exchange the cultural values.
I wanted a more formal mentoring programme
I decided to understand more about the programme
One of my professors, Dr Sarah Saleem who is the part of WHO HRP recommended my name for this program. My name was first sent as a mentor but then based on my qualifications I was assigned a mentor. It was enriching experience to be a mentee and explore new things.
I want to create a network and get advice in how I could be a better researcher and create a road for opportunities to internationalize my carreer.
To get guidance and support in enhancing my skills as a researcher
To improve my skills in research area
I like to engage in novel experiences. I've never joined a mentee/ mentor programme. I've come from a low resource area in Brazil and I've felt encouraged to have only women in this course. We've found out that our struggles are the same, anyway.
to improve my skills in the field of SRHR
I needed to better myself and have someone to talk to, time to reflect on the my professional life and motivate me to strive for other opportunities in life.
Q12. Did you participate in the training offered by HRP and the consultants at AO (Oona and Clare)?
Description	Total	Code
No	0	0
Yes	17	1
Don’t know/don’t remember	0	2
Q13. Was the training sufficient to understand the basic concepts behind mentorship?
Description	Total	Code
No	0	0
Yes	17	1
Don’t know/don’t remember	0	2
Q14a. What did you learn during this training session? Please select all that apply [What mentorship is ]
[What mentorship is ]							[How to be an effective mentor/mentee ]							[Useful tools for mentorship ]
Description	Total	Code
No	2	0					Description	Total	Code					Description	Total	Code
Yes	15	1					No	4	0					No	3	0
N/A	0	88					Yes	13	1					Yes	14	1
							N/A	0	88					N/A	0	88
[How to structure mentor-mentee meetings ]							Difference between mentorship and supervision]							[Benefits of a solution-focused approach ]
Description	Total	Code					Description	Total	Code					Description	Total	Code
No	5	0					No	2	0					No	8	0
Yes	12	1					Yes	15	1					Yes	9	1
N/A	0	88					N/A	0	88					N/A	0	88
What mentorship is	15		What mentorship is	0.882353
How to be an effective mentor/mentee	13		How to be an effective mentor/mentee	0.764706
Useful tools for mentorship	14		Useful tools for mentorship	0.823529
How to structure mentor-mentee meetings	12		How to structure mentor-mentee meetings	0.705882
Difference between mentorship and supervision	15		Difference between mentorship and supervision	0.882353
Benefits of a solution-focused approach	9		Benefits of a solution-focused approach	0.529412
Q15. Was the content of the training useful during the course of the mentorship you received/provided?
Description	Total	Code
Not at all useful	0	1		Not at all useful	0
Not very useful	0	2		Not very useful	0
Neutral	0	3		Neutral	0
Useful	2	4		Useful	0.117647
Very useful	15	5		Very useful	0.882353
I don’t know/I don’t remember	0	6		I don’t know/I don’t remember	0
Q16. Before taking part in this HRP Alliance program, had you ever participated in any mentorship programme?
Description	Total	Code
No	14	0
Yes	3	1
Don’t know/don’t remember	0	2
Q17. Did you participate in the mentor/mentee circles? (These were regular meetings held with Oona and/or Clare and other mentors/mentees)
Description	Total	Code
No	0	0
Yes	17	1
Don’t know/don’t remember	0	2
Q18. How many of these meetings did you take part in?
Description	Total	Code
1	0	1		1	0
2	1	2		2	0.0588235
3	9	3		3	0.529412
4	7	4		4	0.411765
Don’t know/don’t remember	0	5		Don’t know/don’t remember	0
Q19. Why did not you participate in all meetings?
Description	Total	Code
I did not find them interesting	0	1
I had scheduling conflicts	8	2
I forgot	0	3
I never found out about the meetings	0	4
I had connectivity issues	1	5
Don’t know/don’t remember	0	6
Other	0	7
N/A	8	88
Q20. Were the circles you attended useful?
Description	Total	Code
No	0	0
Yes	17	1
Don’t know/don’t remember	0	2
Q20a. Rank the following aspects of participating in these circles according to usefulness, with the top option being the most useful, and the bottom option being the least useful.
RANK1					RANK 2						RANK 3					RANK 4					RANK 5
Description	Total	Code			Description	Total	Code				Description	Total	Code			Description	Total	Code			Description	Total	Code
Networking	3	1			Networking	6	1				Networking	3	1			Networking	0	1			Networking		1
Problem solving	1	2			Problem solving	2	2				Problem solving	4	2			Problem solving	4	2			Problem solving		2
Discussing challenges	2	3			Discussing challenges	6	3				Discussing challenges	2	3			Discussing challenges	3	3			Discussing challenges		3
Sharing successes	5	4			Sharing successes	1	4				Sharing successes	2	4			Sharing successes	4	4			Sharing successes		4
Learning strategies	4	5			Learning strategies	0	5				Learning strategies	3	5			Learning strategies	3	5			Learning strategies		5
No answer	2	99				2	99					3	99				3	99
	RANK 1	RANK 2	RANK 3
Networking	0.176471	0.352941	0.176471
Problem solving	0.0588235	0.117647	0.235294
Discussing challenges	0.117647	0.352941	0.117647
Sharing successes	0.294118	0.0588235	0.117647
Learning strategies	0.235294	0	0.176471
No answer	0.117647	0.117647	0.176471
Q21. How well do you think you matched with your mentor/mentee?
Description	Total	Code
Not well at all	0	1		Not well at all	0
Somewhat	0	2		Somewhat	0
Average	4	3		Average	0.235294
Quite well	3	4		Quite well	0.176471
Very well	9	5		Very well	0.529412
Q22a. In what ways were you and your mentee/mentor a good match?
Q22b. In what ways are you and your mentor/mentee not a good match?
Q23. What would have made for a perfect match?
Q24. Would you have preferred to choose your mentor/mentee yourself?
Description	Total	Code
No	15	0
Yes	0	1
No answer	2	99
Q25. How would you have done this?
Q26. How often did you meet with your mentor/mentee?
Description	Total	Code
Every week	0	1
Every other week	7	2
Monthly	5	3
Ad hoc	4	4
Don’t know/don’t remember	0	5
Q26a. How many times did you meet with your mentor/mentee?
Number of times
Range	2-4
Some as needed
Q27. How did you decide on frequency of meetings?
Description	Total	Code
Together	13	1
Recommended timeline by others	0	2
As mandated by my institution	0	3
My mentor/mentee decided for me	3	4
Don’t know/don’t remember	0	5
No answer	1	99
Q28. Did you feel the meetings were frequent enough?
Description	Total	Code
No	4	0		No	0.235294
Yes	12	1		Yes	0.705882
No answer	1	99		No answer	0.0588235
Q29. What topics did you discuss the most during the meetings with your mentor/mentee?
[Research technical skills]					[Professional development]						[Research production]					[Networking]
Description	Total	Code			Description	Total	Code				Description	Total	Code			Description	Total	Code
No	11	0			No	3	0				No	7	0			No	10	0
Yes	6	1			Yes	14	1				Yes	10	1			Yes	7	1
N/A	0	88			N/A	0	88				N/A	0	88			N/A	0	88
[Personal life]					[Work-life prioritization]						[Power dynamics]
Description	Total	Code			Description	Total	Code				Description	Total	Code
No	3	0			No	5	0				No	8	0
Yes	14	1			Yes	12	1				Yes	9	1
N/A	0	88			N/A	0	88				N/A	0	88
[Research technical skills]	0.352941		6
[Professional development]	0.823529		14
[Research production]	0.588235		10
[Networking]	0.411765		7
[Personal life]	0.823529		14
[Work-life prioritization]	0.705882		12
[Power dynamics]	0.529412		9
Q30. What topics would you have liked to discuss during the meetings with your mentor/mentee?
[Research technical skills]					[Professional development]						[Research production]					[Networking]
Description	Total	Code			Description	Total	Code				Description	Total	Code			Description	Total	Code
No	11	0			No	14	0				No	14	0			No	13	0
Yes	6	1			Yes	3	1				Yes	3	1			Yes	4	1
N/A	0	88			N/A	0	88				N/A	0	88			N/A	0	88
[Personal life]					[Work-life prioritization]						[Power dynamics]				[None/we covered everything I would have liked covered]
Description	Total	Code			Description	Total	Code				Description	Total	Code		Description	Total	Code
No	17	0			No	16	0				No	14	0		No	14	0
Yes	0	1			Yes	1	1				Yes	3	1		Yes	3	1
N/A	0	88			N/A	0	88				N/A	0	88		N/A	0	88
[Research technical skills]	0.352941	6
[Professional development]	0.176471	3
[Research production]	0.176471	3
[Networking]	0.235294	4
[Personal life]	0	0
[Work-life prioritization]	0.0588235	1
[Power dynamics]	0.176471	3
None	0.176471	3
[Other]
Funding opportunities
Collaborating
Q31. Why did you not cover those topics?
Description	Total	Code
There was no time	1	1
Couldn’t bring up	0	2
Didn’t come up	7	3
Didn’t feel comfortable	0	4
Language	2	5
N.A	5	88
Q32. What did you think of the experience of participating in this programme
Description	Total	Code
Completely disliked	0	1
Somewhat disliked	0	2
Neutral	2	3
Somewhat liked	1	4
Liked a lot	13	5
I don’t know	0	6
I prefer not to say	0	7
Q33. What would you change?
What would you change?
Circles of support should be closed groups
I think since was a pilot programme it was fantastic . Claire and Oona did a very well job ! They are excellent . Very organized , dedicated and passioned about giving their experience to us . I would consider a step 2 of the programm is to integrate with others organizations, hubs and to put on practice women's empowering accordingly the expertise of mentee/mentor and also women's health in repr…
I need to change the following points: 1. Options should be given to the mentee to make choices for their mentor 2. The decision about some important aspects such as; what help do the mentee required should be asked to 3. I tried to get help in publications but unfortunately didn't receive any help 4. My Mentor contacted me whenever she has met with WHO to take updates from me
Not 100% online
I would like to have some objectives and written guidelines both for mentor and mentee and meeting frequency by HRP
This program should have some definitive objectives and meeting frequency should be suggested by HRP not leaving upto the mentors/mentee
This progran was done very well but it would be more beneficial to do this in person sessions or meetings.
Maybe to individualize each mentee if there is a possibility to develop some projects
Sometimes both mentors and mentees can be overwhelmed buy other work responsibilities and this means the mentorship program may take a slower pace than expected. Perhaps, having a deliverable by mentees by the end of the program might improve participation
I see myself not only as a researcher. As a professor, I have plenty of young women students. That said, sometimes I can act as a mentor, a supervisor, or at least as a role model to them. In this context, I would suggest offering more technical support in mentoring and research-building capacity. For example, we could have an online platform with textbooks, reports, manuscripts, or practical exe…
mentors are not too judgmental
Let's consider having the final meeting/graduation ceremony to be an in-person event to strengthen and enhance the networks. Both mentees and mentors should be invited for at least 2 days for a short conference with keynote speakers and increase the chances of possible collaborations. WE can also have writing sessions and applications to SRHR grants in a particular year.
Q34. What would you keep the same?
What would you keep the same?
the rest of the programme
The same good environment created and this great vibe with the purpose of development and help .
I want to keep the same: 1. Mentor approach and availability whenever is required 2. Communication through messages
My mentor The topics covered The facilitators The concept
Peer circles .. best thing
Peer circles.. best thing
The organization and coordination .
I think it was very organized and there is no need to change.
Mentee circles
Mentor/ mentee circles
Q35. If the programme were offered again, would you recommend a friend to apply?
Description	Total	Code
No	0	0
Yes	16	1
Missing	1	99
Q36. What does mentorship mean to you? Please be as detailed as you like
Q37. Do you have other mentors/mentees currently?
Description	Total	Code
No	8	0
Yes	4	1
Missing	5	99
Q37a. Is your mentor/mentee female?
Description	Total	Code
No	0	0
Yes	4	1
N.A	13	88
Missing	0	99
Q37b.i. How were these mentors/mentees selected?
[I used to work with them]					[They were my supervisor/I was their supervisor]						[We naturally gelled]					[Someone introduced us]
Description	Total	Code			Description	Total	Code				Description	Total	Code			Description	Total	Code
No	2	0			No	2	0				No	3	0			No	3	0
Yes	2	1			Yes	2	1				Yes	1	1			Yes	1	1
N.A	13	88			N.A	13	88				N.A	13	88			N.A	13	88
[I took part in another mentorship programme]
Description	Total	Code
No	4	0
Yes	0	1
N.A	13	88
Q38. How important do you think it is to have a mentor/mentee of the same sex as you?
Description	Total	Code
Not at all important	1	1		Not at all important	0.0588235
Not important	4	2		Not important	0.235294
It depends	4	3		It depends	0.235294
Somewhat important	1	4		Somewhat important	0.0588235
Very important	2	5		Very important	0.117647
No answer	5	99		No answer	0.294118
Q38a. Why
Q39. Have you continued to meet with your mentor/mentee from the HRP Alliance mentorship programme
Description	Total	Code
No	7	0		No	0.411765
Yes	5	1		Yes	0.294118
No answer	5	99		No answer	0.294118
Q40a. Why did you continue to meet? Select all that apply [We wanted to continue being in touch]
[We wanted to continue being in touch]					[We felt we still had a lot to cover]						[We felt we were both benefiting]					[We thought this was a requirement]
Description	Total	Code			Description	Total	Code				Description	Total	Code			Description	Total	Code
No	1	0			No	5	0				No	2	0			No	5	0
Yes	4	1			Yes	0	1				Yes	3	1			Yes	0	1
N/A	12	88			N/A	12	88				N/A	12	88			N/A	12	88
Q41a. Why did you not continue to meet? Select all that apply
[We did not feel the programme was beneficial to us]							[Scheduling conflicts, personal or other challenges]								[Personal or other challenges]
Description	Total	Code					Description	Total	Code						Description	Total	Code
No	7	0					No	3	0						No	6	0
Yes	0	1					Yes	4	1						Yes	1	1
N/A	10	88					N/A	10	88						N/A	10	88
[We did not feel we were a good match]							[Language]
Description	Total	Code					Description	Total	Code
No	7	0					No	7	0
Yes	0	1					Yes	0	1
N/A	10	88					N/A	10	88
[Other]
Q42. Would you be open to participating in another mentorship programme?
Description	Total	Code
No	0	0		0
Yes	6	1		0.352941
No answer	11	99		0.647059
Q43. If you had been assigned a different mentor, do you think you would continue meeting with them?
Description	Total	Code
No	1	0		0.0588235
Yes	5	1		0.294118
No answer	11	99		0.647059
Q44. Do you think your experience with the programme would have been different if you had been able to choose your own mentor/mentee?
Description	Total	Code
No	4	0		0.235294
Yes	2	1		0.117647
No answer	11	99		0.647059
Q45. What would you like a mentorship programme to have in order for you to benefit from the mentorship?
Q46a. What types of topics are you addressing during these meetings? [Research technical skills]
[Research technical skills]					[Professional development]					[Research production]				[Networking]				[Personal life]
Description	Total	Code			Description	Total	Code			Description	Total	Code		Description	Total	Code		Description	Total	Code
No	4	0			No	0	0			No	4	0		No	3	0		No	2	0
Yes	1	1			Yes	5	1			Yes	1	1		Yes	2	1		Yes	3	1
N/A	12	88			N/A	12	88			N/A	12	88		N/A	12	88		N/A	12	88
[Work-life prioritization]					[Power dynamics]
Description	Total	Code			Description	Total	Code
No	2	0			No	4	0
Yes	3	1			Yes	1	1
N/A	12	88			N/A	12	88
[Research technical skills]			1			[Research technical skills]	0.2
[Professional development]			5			[Professional development]	1
[Research production]			1			[Research production]	0.2
[Networking]			2			[Networking]	0.4
[Personal life]			3			[Personal life]	0.6
[Work-life prioritization]			3			[Work-life prioritization]	0.6
[Power dynamics]			1			[Power dynamics]	0.2
Q47. Do you plan to continue meeting with your HRP Alliance matched mentor/mentee?
Description	Total	Code
No	2	0	No	0.117647
Yes	10	1	Yes	0.588235
No answer	5	99	No answer	0.294118
Q47a. How has the continued mentorship impacted you?
[I feel more confident as a researcher/mentor]							[My mentor has broadened by network/by broadening my mentee’s network]
Description	Total	Code					Description	Total	Code
No	2	0					No	3	0
Yes	3	1					Yes	2	1
N/A	12	88					N/A	12	88
[The quality of my work has improved]							[I have learned new technical skills from my mentor/mentee]
Description	Total	Code					Description	Total	Code
No	3	0					No	4	0
Yes	2	1					Yes	1	1
N/A	12	88					N/A	12	88
[My understanding of the complexities facing female researchers has improved]
Description	Total	Code
No	2	0
Yes	3	1
N/A	12	88
	Yes	No
[I feel more confident as a researcher/mentor]	3	2
[My mentor has broadened by network/by broadening my mentee’s network]	2	3
[The quality of my work has improved]	2	3
[I have learned new technical skills from my mentor/mentee]	1	4
[My understanding of the complexities facing female researchers has improved]	3	2
Q48a. Since the start of the mentorship programme (January 2021) have you…
[Published peer-reviewed papers]							[Applied for grants]					[Received a promotion or special recognition at work]
Description	Total	Code					Description	Total	Code			Description	Total	Code
No	3	0					No	8	0			No	7	0
Yes	9	1					Yes	4	1			Yes	5	1
N/A	5	88					N/A	5	88			N/A	5	88
[Graduated or received a special recognition during your studies]
Description	Total	Code
No	8	0
Yes	4	1
N/A	5	88
[Published peer-reviewed papers]		0.529412
[Applied for grants]		0.235294
[Received a promotion or special recognition at work]		0.294118
[Graduated or received a special recognition during your studies]		0.235294
Q49. How much do you think that achievement was influenced by the support provided by your mentor?
Description	Total	Code
Not at all	1	1		Not at all	0.0588235
Very little	0	2		Very little	0
Unsure	1	3		Unsure	0.0588235
A little	2	4		A little	0.117647
A lot	5	5		A lot	0.294118
N/A	2	88		N/A	0.117647
No answer	6	99		No answer	0.352941
Q52. What would an ideal mentorship programme include?
Q53a. Please select and rank three qualities that you think an ideal mentor should have, where the first choice is ranked highest, the middle choice is second and the last choice is third.
[Rank 1]						[Rank 2]							[Rank 3]
Description	Total	Code				Description	Total	Code					Description	Total	Code
Technical expertise	6	1				Technical expertise	1	1					Technical expertise	1	1
Time availability	2	2				Time availability	5	2					Time availability	2	2
Good connections/network	1	3				Good connections/network	3	3					Good connections/network	3	3
Experience as mentors	0	4				Experience as mentors	2	4					Experience as mentors	1	4
Experience being mentored	0	5				Experience being mentored	0	5					Experience being mentored	0	5
Specific training in mentoring	1	6				Specific training in mentoring	0	6					Specific training in mentoring	1	6
Scientific production	0	7				Scientific production	0	7					Scientific production	0	7
Topical interests	1	8				Topical interests	1	8					Topical interests	2	8
Same openness to being mentored	1	9				Same openness to being mentored	0	9					Same openness to being mentored	1	9
Have less experience than their mentor	0	10				Have less experience than their mentor	0	10					Have less experience than their mentor	0	10
Being early career professionals	0	11				Being early career professionals	0	11					Being early career professionals	0	11
Professional associations	0	12				Professional associations	0	12					Professional associations	1	12
No answer	5	99				No answer	5	99					No answer	5	99
Q54a. Please select and rank three qualities that you think an ideal mentee should have, where the first choice is ranked highest, the middle choice is second and the last choice is third.
[Rank 1]						[Rank 2]							[Rank 3]
Description	Total	Code				Description	Total	Code					Description	Total	Code
Technical expertise	0	1				Technical expertise	0	1					Technical expertise	1	1
Time availability	7	2				Time availability	1	2					Time availability	1	2
Good connections/network	1	3				Good connections/network	0	3					Good connections/network	0	3
Experience as mentors	0	4				Experience as mentors	0	4					Experience as mentors	0	4
Experience being mentored	0	5				Experience being mentored	1	5					Experience being mentored	0	5
Specific training in mentoring	1	6				Specific training in mentoring	1	6					Specific training in mentoring	0	6
Scientific production	0	7				Scientific production	0	7					Scientific production	1	7
Topical interests	0	8				Topical interests	2	8					Topical interests	3	8
Same openness to being mentored	3	9				Same openness to being mentored	2	9					Same openness to being mentored	2	9
Have less experience than their mentor	0	10				Have less experience than their mentor	2	10					Have less experience than their mentor	2	10
Being early career professionals	0	11				Being early career professionals	3	11					Being early career professionals	1	11
Professional associations	0	12				Professional associations	0	12					Professional associations	1	12
No answer	5	99				No answer	5	99					No answer	5	99
Q55a. From the below, please select up to three qualities that your mentor/mentee had
[Technical expertise]					[Time availability]				[Good connections/network]					[Experience as mentors]
Description	Total	Code			Description	Total	Code		Description	Total	Code			Description	Total	Code
No	5	0			No	3	0		No	7	0			No	9	0
Yes	7	1			Yes	9	1		Yes	5	1			Yes	3	1
N/A	5	88			N/A	5	88		N/A	5	88			N/A	5	88
[Experience being mentored]					[Specific training in mentoring]				[Scientific production]					[Topical interests]
Description	Total	Code			Description	Total	Code		Description	Total	Code			Description	Total	Code
No	12	0			No	10	0		No	11	0			No	8	0
Yes	0	1			Yes	2	1		Yes	1	1			Yes	4	1
N/A	5	88			N/A	5	88		N/A	5	88			N/A	5	88
[Same opennes to being mentored]					[Have less experience than their mentor]						[Being early career professionals]
Description	Total	Code			Description	Total	Code				Description	Total	Code
No	9	0			No	11	0				No	12	0
Yes	3	1			Yes	1	1				Yes	0	1
N/A	5	88			N/A	5	88				N/A	5	88
[Professional associations]
Description	Total	Code
No	11	0
Yes	1	1
N/A	5	88
[Technical expertise]	7		[Technical expertise]	0.411765
[Time availability]	9		[Time availability]	0.529412
[Good connections/network]	5		[Good connections/network]	0.294118
[Experience as mentors]	3		[Experience as mentors]	0.176471
[Specific training in mentoring]	2		[Specific training in mentoring]	0.117647
[Scientific production]	1		[Scientific production]	0.0588235
[Topical interests]	4		[Topical interests]	0.235294
[Same opennes to being mentored]	3		[Same opennes to being mentored]	0.176471
[Being early career professionals]	1		[Being early career professionals]	0.0588235
[Professional associations]	1		[Professional associations]	0.0588235
